# Supplementary material for: Validated LC-MS/MS Assay for the Quantitative Determination of Fenretinide in Plasma and Tumor and Its Application in a Pharmacokinetic Study in Mice of a Novel Oral Nanoformulation of Fenretinide
Source: Pharmaceutics. 2024 Mar 12;16(3):387. doi: 10.3390/pharmaceutics16030387 (PMC10974824; doi:10.3390/pharmaceutics16030387)
Supplement: Supplementary file 1 [file pharmaceutics-16-00387-s001.zip]

Archive with 1 entries (1 files):
- pharmaceutics-2897720-supplementary.pdf
